# Supplementary material for: Taxonomic note on Parnassia (Celastraceae): the identity of P. nubicola
Source: PhytoKeys. 2020 Aug 4;154:103–9. doi: 10.3897/phytokeys.154.54042 (PMC7419338; doi:10.3897/phytokeys.154.54042)
Supplement: XML Treatment for Parnassia nubicola [file phytokeys.154.54042-treatment1.xml]

<!DOCTYPE tp:taxon-treatment
  PUBLIC "-//TaxonX//DTD Taxonomic Treatment Publishing DTD v0 20100105//EN" "tax-treatment-NSO.dtd">
<tp:taxon-treatment xmlns:tp="http://www.plazi.org/taxpub"><tp:treatment-meta><kwd-group><label>Taxon classification</label><kwd><named-content xmlns:xlink="http://www.w3.org/1999/xlink" content-type="kingdom">Plantae</named-content></kwd><kwd><named-content xmlns:xlink="http://www.w3.org/1999/xlink" content-type="order">Celastrales</named-content></kwd><kwd><named-content xmlns:xlink="http://www.w3.org/1999/xlink" content-type="family">Celastraceae</named-content></kwd></kwd-group><mixed-citation publication-type="journal"><person-group><name><surname>Ma</surname><given-names>Yonghong</given-names></name><name><surname>Zhou</surname><given-names>Hanlu</given-names></name><name><surname>Shu</surname><given-names>Yumin</given-names></name></person-group><article-title>Taxonomic note on <italic><tp:taxon-name><tp:taxon-name-part taxon-name-part-type="genus" reg="Parnassia">Parnassia</tp:taxon-name-part></tp:taxon-name></italic> (<tp:taxon-name><tp:taxon-name-part taxon-name-part-type="family">Celastraceae</tp:taxon-name-part></tp:taxon-name>): the identity of <italic><tp:taxon-name><tp:taxon-name-part taxon-name-part-type="genus" reg="Parnassia">P.</tp:taxon-name-part> <tp:taxon-name-part taxon-name-part-type="species" reg="nubicola">nubicola</tp:taxon-name-part></tp:taxon-name></italic></article-title><source>PhytoKeys</source><day>04</day><month>8</month><year>2020</year><volume>154</volume><fpage>103</fpage><lpage>109</lpage><pub-id pub-id-type="doi">10.3897/phytokeys.154.54042</pub-id></mixed-citation></tp:treatment-meta><tp:nomenclature><tp:taxon-name><object-id xmlns:xlink="http://www.w3.org/1999/xlink" content-type="arpha" xlink:type="simple">55039D05-3FFB-5325-8A4A-F88E4BCD8F6E</object-id>
            <tp:taxon-name-part taxon-name-part-type="genus" reg="Parnassia">Parnassia</tp:taxon-name-part>
            <tp:taxon-name-part taxon-name-part-type="species" reg="nubicola">nubicola</tp:taxon-name-part>
          </tp:taxon-name><tp:taxon-authority>Wall. ex Royle, 1835: 227</tp:taxon-authority><tp:nomenclature-citation-list><tp:nomenclature-citation><tp:taxon-name><tp:taxon-name-part taxon-name-part-type="genus" reg="Parnassia"/> <tp:taxon-name-part taxon-name-part-type="species" reg="tibetana"/></tp:taxon-name><comment>=<tp:taxon-name><tp:taxon-name-part taxon-name-part-type="genus" reg="Parnassia">Parnassia</tp:taxon-name-part> <tp:taxon-name-part taxon-name-part-type="species" reg="tibetana">tibetana</tp:taxon-name-part></tp:taxon-name> Z.P. Jien ex T.C. Ku, 1987: 38. Syn. nov. Type: China. Tibet: 2 August 1959, <italic>Exped. Zhufengensis 716</italic> (holotype PE01863973!; isotype N117066161!). </comment></tp:nomenclature-citation><tp:nomenclature-citation><tp:taxon-name><tp:taxon-name-part taxon-name-part-type="genus" reg="Parnassia"/> <tp:taxon-name-part taxon-name-part-type="species" reg="nubicola"/></tp:taxon-name><comment>=<tp:taxon-name><tp:taxon-name-part taxon-name-part-type="genus" reg="Parnassia">Parnassia</tp:taxon-name-part> <tp:taxon-name-part taxon-name-part-type="species" reg="nubicola">nubicola</tp:taxon-name-part> <tp:taxon-name-part taxon-name-part-type="infraspecific-rank">subsp.</tp:taxon-name-part> <tp:taxon-name-part taxon-name-part-type="subspecies" reg="occidentalis">occidentalis</tp:taxon-name-part></tp:taxon-name> Schönbeck-Temesy, 1966: 2. Syn. nov. Type: Pakistan. Swat: Utror, 2500 m, 23 August 1962, <italic>Rechinger 19590</italic> (holotype W19680016319!; isotype G00388771!). </comment></tp:nomenclature-citation><tp:nomenclature-citation><tp:taxon-name><tp:taxon-name-part taxon-name-part-type="genus" reg="Parnassia"/> <tp:taxon-name-part taxon-name-part-type="species" reg="nubicola"/></tp:taxon-name><comment>=<tp:taxon-name><tp:taxon-name-part taxon-name-part-type="genus" reg="Parnassia">Parnassia</tp:taxon-name-part> <tp:taxon-name-part taxon-name-part-type="species" reg="nubicola">nubicola</tp:taxon-name-part> <tp:taxon-name-part taxon-name-part-type="infraspecific-rank">var.</tp:taxon-name-part> <tp:taxon-name-part taxon-name-part-type="variety" reg="nana">nana</tp:taxon-name-part></tp:taxon-name> T.C. Ku, 1991: 82. Syn. nov. Type: China. Yunnan: Deqen, 25 August 1987, <italic>Hengduanshan Exped. 3734</italic> (holotype PE00866291!; isotypes PE00866288!, PE00866289!, PE00866290!). </comment></tp:nomenclature-citation></tp:nomenclature-citation-list></tp:nomenclature><tp:treatment-sec sec-type="material" id="SECID0E2QAE"><title>Type.</title><p>Nepal. Gossain-than (Gossain-kund), <italic>Wallich Cat. n. 1246a</italic> (lectotype W1889-0305721!, designated by <xref ref-type="bibr" rid="B13">Schönbeck-Temesy 1966</xref>: 2; isolectotypes BM000521923!, E00301174!, GZU000100103!, K000739482(except for the individual with fimbriate petals)!).</p></tp:treatment-sec><tp:treatment-sec sec-type="description" id="SECID0EHRAE"><title>Description.</title><p>Perennial herbs, glabrous. Rhizome sympodial, robust. Stems 1 to 5, 5–40 cm, with 1 proximal cauline leaf. Basal leaves 3–8; petiole 1–9 cm; blade ovate or ovate-oblong, 1–9.5 × 0.8–6 cm, base cordate to subtruncate, apex acute or shortly acuminate. Cauline leaf sessile, similar to basal ones but always smaller. Flowers 2.8–3.4 cm in diam., hypanthium campanulate. Sepals ovate to ovate-lanceolate, 4–8 × ca. 3 mm, margins entire, apex obtuse. Petals white, sometimes yellow at the base, obovate to ovate, 8–16 × 5–10 mm, base contracted into a short claw, margins entire distally and erose to short-fimbriate proximally, apex rounded. Anthers ellipsoid, 0.8–1.1 mm; filaments ca. 4.5 mm; staminodes flat, 2.5–5 mm, shallowly to deeply 3-lobed, lobes up to half staminode length, apex acute or rounded. Ovary semi-inferior, ovoid; style ca. 2 mm; stigma 3(–4)-lobed. Capsule ovoid, 5–10 mm long, 3(–4) valved. Seeds minute, oblong, ca. 1 mm long.</p></tp:treatment-sec><tp:treatment-sec sec-type="Chromosome number" id="SECID0EMRAE"><title>Chromosome number.</title><p>2n =18 (<xref ref-type="bibr" rid="B10">Malla et al. 1979</xref>).</p></tp:treatment-sec><tp:treatment-sec sec-type="Flowering and fruiting" id="SECID0EWRAE"><title>Flowering and fruiting.</title><p>July to November.</p></tp:treatment-sec><tp:treatment-sec sec-type="habitat" id="SECID0E2RAE"><title>Habitats.</title><p>Margins of thickets, alpine meadows, 2600–4200 m.</p></tp:treatment-sec><tp:treatment-sec sec-type="distribution" id="SECID0EASAE"><title>Distribution.</title><p>China, India, Nepal, and also recorded in Afghanistan, Bhutan, and Pakistan (<xref ref-type="bibr" rid="B13">Schönbeck-Temesy 1966</xref>, <xref ref-type="bibr" rid="B5">Grierson 1987</xref>).</p></tp:treatment-sec><tp:treatment-sec sec-type="material" id="SECID0EOSAE"><title>Specimens examined.</title><p>Herbarium barcode numbers are cited with herbaria acronyms if available.</p><p><bold>China. Tibet, Bomi County</bold>: 11 August 2001, <italic>Qin Haining et al. 337</italic> (PE); 23 August 1983, <italic>Cheng Shuzhi et al. 7062</italic> (PE); 2900 m, 25 August 1975, <italic>Anonymous 56</italic> (SM706501104); 3000 m, 20 September 1973, <italic>Zhang Jingwei 1485</italic> (PE00866285); 3100 m, 20 September 1973, <italic>Tibet Exped. 73-1453</italic> (KUN0437389, KUN0437390, PE00866295, PE00866296); 25 July 1900, <italic>Xia Guangcheng 599</italic> (KUN0437701); <bold>Chayu County</bold>: 3996 m, 29 August 2009, <italic>Gin Xiaohua et al. SET-ET 982</italic> (PE); 3400 m, 9 August 1983, <italic>Tibet Exped. 1334</italic> (QTPMB38503, QTPMB86235); 3350 m, 13 September 1976, <italic>Wu Zhengyi 5833</italic> (KUN0437395, KUN0437398); 3500 m, 13 August 1973, <italic>Anonymous 828</italic> (PE01869747); 3900 m, 13 August 1973, <italic>Tibet Exped. 73-1070</italic> (KUN0437393, KUN0437394); 4100 m, 23 August 1973, <italic>Tibet Exped. 73-1217</italic> (KUN0437391, KUN0437392); <bold>Cuona County</bold>: 10 September 1975, <italic>Tibet Exped. 751933</italic> (PE00866302, QTPMB52545); <bold>Jilong County</bold>: 3977 m, 28 July 2015, <italic>Wei Lai et Hao Jiachen 15338</italic> (BNU0026890); 3544 m, 8 August 2010, <italic>Tibet Exped. 348</italic> (PE01877040); <bold>Jiacha County</bold>: 3500 m, 2 September 1972, <italic>Tibet herbs Exped. 4563</italic> (PE01982462, QTPMB33656, QTPMB82672); <bold>Lang County</bold>: 3239 m, 4 September 2010, <italic>Luo Jian et al. L075</italic> (KUN1237749); without date, <italic>FLPH Tibet Exped. 12-1138</italic> (PE); <bold>Linzhi County</bold>: 3060 m, 26 September 2008, <italic>Gao Lianming et al. GLM-082000</italic> (KUN1242252); 9 August 1983, <italic>Li Bosheng et al. 6375</italic> (PE); 4360 m, 2 August 1975, <italic>Tibet Exped. 751124</italic> (QTPMB51742); <bold>Longzi County</bold>: 10 August 2013, <italic>Chen Yousheng et al. 13-0876</italic> (PE01993054, PE01993055, PE01992603); <bold>Milin County</bold>: 3200 m, 30 July 2016, <italic>Wei Lai et He Yi BNUXZ2016491</italic> (BNU0027963); 3250 m, 21 September 1974, <italic>Tibet Exped. 74-5338</italic> (KUN0437387, KUN0437388, PE00866281, PE01982463); 3700 m, 16 July 1972, <italic>Tibet herbs Exped. 3813</italic> (PE00866276, PE00866277, QTPMB32867, QTPMB82577); <bold>Motuo County</bold>: 2800 m, 12 August 2010, <italic>Jin Xiaohua et al. STET 2646</italic> (PE); 3900 m, 5 September 1982, <italic>Li Bosheng et al. 624</italic> (PE00866297, PE00866298, PE01869745, PE01869746); 3700 m, 2 September 1980, <italic>Plateau Exped. 14709</italic> (PE00866299, PE00866300); <bold>Nielamu County</bold>: 3850 m, 17 July 2016, <italic>Wei Lai et He Yi BNUXZ2016099</italic> (BNU0027962); 3600 m, 2 August 2012, <italic>Mu Xianyun 1174</italic> (BJFC); 3015 m, 3 July 2012, <italic>Gao Lianming et al. GLM-123685</italic> (KUN1241906); 17 August 2011, <italic>Yu Shengxiang et al. 5620</italic> (PE); 18 August 2011, <italic>Yu Shengxiang et al. 5690</italic> (PE); 3970 m, 18 August 2010, <italic>Tibet Exped. 1414</italic> (PE01877046); 1 September 1981, <italic>Ni Zhicheng et al. 1902</italic> (PE); 3400 m, 26 August 1972, <italic>Tibet herbs Exped. 1496</italic> (PE00866274, PE00866275, QTPMB30893, QTPMB80381); 3800 m, 2 September 1972, <italic>Tibet herbs Exped. 1735</italic> (PE00866272, PE00866273, QTPMB31233, QTPMB80851); <bold>Pulan County</bold>: 4500 m, 24 August 1974, <italic>Tibet Exped. 4177</italic> (QTPMB40640); <bold>Yadong County</bold>: 3800 m, 9 August 1975, <italic>Anonymous 75-916</italic> (PE00862011, PE00862012, PE00862013); without detailed locality and date, <italic>Anonymous 464</italic> (P06392577); without detailed locality and date, <italic>Anonymous s.n.</italic> (PE00866303); without detailed locality and date, <italic>Anonymous 465</italic> (P06392739); without detailed locality and date, <italic>Hooker et Thomson s.n.</italic> (P06392739); <bold>Yunnan, Deqin County</bold>: 2900 m, 1 August 1940, <italic>Feng Guomei 5992</italic> (KUN0437384, KUN0437385, KUN0437386); 3400 m, 8 November 1937, <italic>T.T.Yu 7919</italic> (KUN0437382, PE00866269); <bold>Gongshan County</bold>: 2800 m, August 1935, <italic>Wang Qiwu 65371</italic> (PE00866286, PE 0866287); <bold>India. Gangharea</bold>: 15 August 1975, <italic>Anonymous 6550</italic> (PE01982606); <bold>Sikkim</bold>: without detailed date, <italic>Hooker et Thomson s.n.</italic> (P06392774); 22 August 1892, <italic>Gammie s.n.</italic> (P06392778); without detailed locality, 17 August 1849, <italic>Thomson s.n.</italic> (K000739475, K000739476, K000739477, U1467473); without detailed locality, 5 October 1849, <italic>Thomson s.n.</italic> (K000739479, K000739480); without detailed locality and date, <italic>Thomson 145</italic> (K000739482); without detailed locality and date, <italic>Hooker et Thomson s.n.</italic> (P05494790); <bold>Nepal. Kumaon</bold>: 3765 m, 28 August 1995, <italic>F. Miyamoto et al. 9596508</italic> (KUN0579660); without detailed date, <italic>Wallich Cat. n. 1246b</italic> (K000739481, K001112509, K001112511, P06392575, P06392576); without detailed locality and date, <italic>Strachey et Winterbottom 1</italic> (P06392775); <bold>Central Asia.</bold> Without detailed locality, 14 July 1909, <italic>Anonymous s.n.</italic> (P06392740).</p></tp:treatment-sec><ref-list><ref id="B13"><mixed-citation xmlns:xlink="http://www.w3.org/1999/xlink" xlink:type="simple"><person-group><name name-style="western"><surname>Schönbeck-Temesy</surname><given-names>E</given-names></name></person-group> (<year>1966</year>) <article-title><tp:taxon-name><tp:taxon-name-part taxon-name-part-type="family">Parnassiaceae</tp:taxon-name-part></tp:taxon-name>.</article-title> In: <person-group><name name-style="western"><surname>Rechinger</surname><given-names>KH</given-names></name></person-group> (<role>Ed.</role>) <issue-title>Flora Iranica 20.</issue-title><source>Akademische Druck und Verlagsanstalt, Graz, Austria</source>, <fpage>1</fpage>–<lpage>4</lpage>.</mixed-citation></ref><ref id="B10"><mixed-citation xmlns:xlink="http://www.w3.org/1999/xlink" xlink:type="simple"><person-group><name name-style="western"><surname>Malla</surname><given-names>SB</given-names></name><name name-style="western"><surname>Bhattarai</surname><given-names>S</given-names></name><name name-style="western"><surname>Gorkhali</surname><given-names>M</given-names></name><name name-style="western"><surname>Saiju</surname><given-names>H</given-names></name><name name-style="western"><surname>Kayastha</surname><given-names>M</given-names></name></person-group> (<year>1979</year>) <article-title>IOPB Chromosome Number Reports LXV.</article-title><source>Taxon</source><volume>28</volume>(<issue>5–6</issue>): <fpage>627</fpage>–<lpage>628</lpage>. <ext-link xlink:type="simple" ext-link-type="doi" xlink:href="10.1002/j.1996-8175.1979.tb00575.x">https://doi.org/10.1002/j.1996-8175.1979.tb00575.x</ext-link></mixed-citation></ref><ref id="B5"><mixed-citation xmlns:xlink="http://www.w3.org/1999/xlink" xlink:type="simple"><person-group><name name-style="western"><surname>Grierson</surname><given-names>AJC</given-names></name></person-group> (<year>1987</year>) <article-title><tp:taxon-name><tp:taxon-name-part taxon-name-part-type="family">Parnassiaceae</tp:taxon-name-part></tp:taxon-name>.</article-title> In: <person-group><name name-style="western"><surname>Grierson</surname><given-names>AJC</given-names></name><name name-style="western"><surname>Long</surname><given-names>DG</given-names></name></person-group> (<role>Eds</role>) <issue-title>Flora of Bhutan, vol.</issue-title><source>1, part 3. Royal Botanic Garden, Edinburgh</source>, <fpage>515</fpage>–<lpage>517</lpage>.</mixed-citation></ref></ref-list></tp:taxon-treatment>
